# Supplementary material for: Dewatering Hypersaline Na2SO4 and NaCl via Commercial Forward Osmosis Module
Source: Membranes (Basel). 2025 Dec 31;16(1):14. doi: 10.3390/membranes16010014 (PMC12844510; doi:10.3390/membranes16010014)
Supplement: Supplementary file 1 [file membranes-16-00014-s001.zip]

Archive with 1 entries (1 files):
- membranes-3972814-supplementary.pdf
